# Supplementary material for: Global research landscape of ferroptosis in gastric cancer: a multidisciplinary bibliometric analysis based on multiple databases (2017-2025)
Source: Front Immunol. 2026 Jan 16;16:1726253. doi: 10.3389/fimmu.2025.1726253 (PMC12855500; doi:10.3389/fimmu.2025.1726253)
Supplement: Supplementary file 5 [file Table3.xlsx]

## Sheet: Sheet1
Sources	Articles
FRONTIERS IN PHARMACOLOGY	14
FRONTIERS IN ONCOLOGY	13
FRONTIERS IN CELL AND DEVELOPMENTAL BIOLOGY	10
SCIENTIFIC REPORTS	10
BIOMEDICINE & PHARMACOTHERAPY	8
FRONTIERS IN GENETICS	8
AGING-US	7
ADVANCED SCIENCE	6
CELL DEATH DISCOVERY	6
GASTRIC CANCER	6
INTERNATIONAL IMMUNOPHARMACOLOGY	6
REDOX BIOLOGY	6
CANCER CELL INTERNATIONAL	5
CELL DEATH & DISEASE	5
INTERNATIONAL JOURNAL OF BIOLOGICAL SCIENCES	5
INTERNATIONAL JOURNAL OF MOLECULAR SCIENCES	5
CANCER LETTERS	4
FRONTIERS IN IMMUNOLOGY	4
HELIYON	4
JOURNAL OF GASTROINTESTINAL ONCOLOGY	4
WORLD JOURNAL OF GASTROINTESTINAL ONCOLOGY	4
ANTIOXIDANTS	3
APOPTOSIS	3
BIOCHEMICAL AND BIOPHYSICAL RESEARCH COMMUNICATIONS	3
CELL BIOCHEMISTRY AND BIOPHYSICS	3
DISCOVER ONCOLOGY	3
FREE RADICAL BIOLOGY AND MEDICINE	3
JOURNAL OF CANCER	3
MOLECULAR AND CELLULAR BIOCHEMISTRY	3
MOLECULAR MEDICINE REPORTS	3
MOLECULES	3
PHYTOMEDICINE	3
TRANSLATIONAL CANCER RESEARCH	3
ACS OMEGA	2
ANTI-CANCER DRUGS	2
BIOCHEMICAL PHARMACOLOGY	2
BIOMED RESEARCH INTERNATIONAL	2
BMC CANCER	2
CELL BIOLOGY AND TOXICOLOGY	2
CELL BIOLOGY INTERNATIONAL	2
CELLULAR SIGNALLING	2
CHEMICAL BIOLOGY & DRUG DESIGN	2
CLINICAL AND EXPERIMENTAL MEDICINE	2
CLINICAL AND TRANSLATIONAL MEDICINE	2
COLLOIDS AND SURFACES B-BIOINTERFACES	2
CURRENT MEDICINAL CHEMISTRY	2
CYTOTECHNOLOGY	2
DRUG RESISTANCE UPDATES	2
ENVIRONMENTAL TOXICOLOGY	2
EXPERIMENTAL CELL RESEARCH	2
FRONTIERS IN MOLECULAR BIOSCIENCES	2
HUMAN & EXPERIMENTAL TOXICOLOGY	2
HUMAN CELL	2
INTERNATIONAL JOURNAL OF BIOLOGICAL MACROMOLECULES	2
ISCIENCE	2
JOURNAL OF BIOCHEMICAL AND MOLECULAR TOXICOLOGY	2
JOURNAL OF CELLULAR AND MOLECULAR MEDICINE	2
JOURNAL OF ETHNOPHARMACOLOGY	2
JOURNAL OF ONCOLOGY	2
JOURNAL OF TRANSLATIONAL MEDICINE	2
LIFE SCIENCES	2
MEDICINE	2
MOLECULAR CANCER	2
NATURE COMMUNICATIONS	2
ONCOGENE	2
ONCOLOGY LETTERS	2
OXIDATIVE MEDICINE AND CELLULAR LONGEVITY	2
PEERJ	2
PLOS ONE	2
STEM CELL RESEARCH & THERAPY	2
TECHNOLOGY IN CANCER RESEARCH & TREATMENT	2
TOXICOLOGY AND APPLIED PHARMACOLOGY	2
TRANSLATIONAL ONCOLOGY	2
TURKISH JOURNAL OF GASTROENTEROLOGY	2
ACS APPLIED POLYMER MATERIALS	1
ACS NANO	1
ACTA DIABETOLOGICA	1
ACTA HISTOCHEMICA	1
ACTA PHARMACEUTICA SINICA B	1
ADVANCED FUNCTIONAL MATERIALS	1
ADVANCED HEALTHCARE MATERIALS	1
ALL LIFE	1
AMERICAN JOURNAL OF CANCER RESEARCH	1
ANNALS OF MEDICINE	1
ANNALS OF TRANSLATIONAL MEDICINE	1
ANTICANCER RESEARCH	1
ANTIOXIDANTS & REDOX SIGNALING	1
APPLIED SCIENCES-BASEL	1
ARABIAN JOURNAL OF CHEMISTRY	1
ARCHIVES OF BIOCHEMISTRY AND BIOPHYSICS	1
BIOACTIVE MATERIALS	1
BIOCHEMICAL GENETICS	1
BIOCHIMICA ET BIOPHYSICA ACTA-GENERAL SUBJECTS	1
BIOCHIMICA ET BIOPHYSICA ACTA-MOLECULAR CELL RESEARCH	1
BIOMARKER RESEARCH	1
BIOMATERIALS	1
BIOMATERIALS SCIENCE	1
BIOMEDICINES	1
BIOMOLECULES	1
BIOMOLECULES AND BIOMEDICINE	1
BIOSCIENCE REPORTS	1
CANCER BIOLOGY & THERAPY	1
CANCER BIOMARKERS	1
CANCER IMMUNOLOGY IMMUNOTHERAPY	1
CANCER RESEARCH	1
CANCER SCIENCE	1
CANCERS	1
CELL AND BIOSCIENCE	1
CELL COMMUNICATION AND SIGNALING	1
CELL DEATH AND DIFFERENTIATION	1
CELLS	1
CELLULAR & MOLECULAR BIOLOGY LETTERS	1
CHEMICAL ENGINEERING JOURNAL	1
CHEMICO-BIOLOGICAL INTERACTIONS	1
CHINESE MEDICINE	1
CLINICAL & TRANSLATIONAL ONCOLOGY	1
COMMUNICATIONS BIOLOGY	1
DISEASE MARKERS	1
DRUG DELIVERY	1
DRUG DESIGN DEVELOPMENT AND THERAPY	1
DRUG DEVELOPMENT RESEARCH	1
EBIOMEDICINE	1
EPIGENOMICS	1
EUROPEAN JOURNAL OF CANCER PREVENTION	1
EUROPEAN JOURNAL OF INFLAMMATION	1
EUROPEAN JOURNAL OF MEDICAL RESEARCH	1
EUROPEAN JOURNAL OF PHARMACEUTICS AND BIOPHARMACEUTICS	1
EUROPEAN JOURNAL OF PHARMACOLOGY	1
EUROPEAN REVIEW FOR MEDICAL AND PHARMACOLOGICAL SCIENCES	1
EXCLI JOURNAL	1
EXPERIMENTAL AND MOLECULAR MEDICINE	1
FRONTIERS IN BIOENGINEERING AND BIOTECHNOLOGY	1
FRONTIERS IN BIOSCIENCE-LANDMARK	1
FRONTIERS IN NUTRITION	1
FRONTIERS IN SURGERY	1
GASTROENTEROLOGY	1
GENE	1
HUMAN GENOMICS	1
IMMUNOLOGICAL REVIEWS	1
IN VITRO CELLULAR & DEVELOPMENTAL BIOLOGY-ANIMAL	1
INTEGRATIVE CANCER THERAPIES	1
INTERNATIONAL JOURNAL OF GENERAL MEDICINE	1
INTERNATIONAL JOURNAL OF MASS SPECTROMETRY	1
INTERNATIONAL JOURNAL OF MEDICAL SCIENCES	1
IRISH JOURNAL OF MEDICAL SCIENCE	1
IUBMB LIFE	1
JCI INSIGHT	1
JOURNAL OF ADVANCED RESEARCH	1
JOURNAL OF AGRICULTURAL AND FOOD CHEMISTRY	1
JOURNAL OF BIOENERGETICS AND BIOMEMBRANES	1
JOURNAL OF CANCER RESEARCH AND CLINICAL ONCOLOGY	1
JOURNAL OF CELLULAR BIOCHEMISTRY	1
JOURNAL OF CELLULAR PHYSIOLOGY	1
JOURNAL OF CONTROLLED RELEASE	1
JOURNAL OF EXPERIMENTAL & CLINICAL CANCER RESEARCH	1
JOURNAL OF EXPERIMENTAL MEDICINE	1
JOURNAL OF GASTROENTEROLOGY AND HEPATOLOGY	1
JOURNAL OF GENE MEDICINE	1
JOURNAL OF HEMATOLOGY & ONCOLOGY	1
JOURNAL OF IMMUNOLOGY RESEARCH	1
JOURNAL OF MOLECULAR HISTOLOGY	1
JOURNAL OF NATURAL MEDICINES	1
JOURNAL OF PROTEOMICS	1
JOURNAL OF TRADITIONAL AND COMPLEMENTARY MEDICINE	1
JOURNAL OF TRANSLATIONAL INTERNAL MEDICINE	1
JOURNAL OF ZHEJIANG UNIVERSITY-SCIENCE B	1
KAOHSIUNG JOURNAL OF MEDICAL SCIENCES	1
KOREAN JOURNAL OF PHYSIOLOGY & PHARMACOLOGY	1
MATERIALS TODAY BIO	1
MEDICAL ONCOLOGY	1
MINI-REVIEWS IN MEDICINAL CHEMISTRY	1
MOLECULAR AND CELLULAR PROBES	1
MOLECULAR BIOLOGY REPORTS	1
MOLECULAR BIOTECHNOLOGY	1
MOLECULAR CELL	1
NATURAL PRODUCT COMMUNICATIONS	1
NAUNYN-SCHMIEDEBERGS ARCHIVES OF PHARMACOLOGY	1
NEOPLASIA	1
NEOPLASMA	1
NPJ PRECISION ONCOLOGY	1
ONCOLOGIE	1
ONCOLOGY REPORTS	1
ONCOLOGY RESEARCH	1
OPEN MEDICINE	1
PATHOLOGY RESEARCH AND PRACTICE	1
PHARMACEUTICAL BIOLOGY	1
PHARMACEUTICS	1
PHARMACOLOGY & THERAPEUTICS	1
PHYTOTHERAPY RESEARCH	1
PROCEEDINGS OF THE NATIONAL ACADEMY OF SCIENCES OF THE UNITED STATES OF AMERICA	1
SCIENCE OF THE TOTAL ENVIRONMENT	1
THERANOSTICS	1
TISSUE & CELL	1
WORLD JOURNAL OF GASTROENTEROLOGY	1
