# Supplementary material for: Global research landscape of ferroptosis in gastric cancer: a multidisciplinary bibliometric analysis based on multiple databases (2017-2025)
Source: Front Immunol. 2026 Jan 16;16:1726253. doi: 10.3389/fimmu.2025.1726253 (PMC12855500; doi:10.3389/fimmu.2025.1726253)
Supplement: Supplementary file 6 [file Table4.xlsx]

## Sheet: Sheet1
References	Year	title
Cao JY, 2016, CELL MOL LIFE SCI, V73, P2195, DOI 10.1007/s00018-016-2194-1, DOI	2016	Mechanisms of ferroptosis
Jiang L, 2015, NATURE, V520, P57, DOI 10.1038/nature14344, DOI	2015	Ferroptosis as a p53-mediated activity during tumour suppression
Hayano M, 2016, CELL DEATH DIFFER, V23, P270, DOI 10.1038/cdd.2015.93, DOI	2016	Loss of cysteinyl-tRNA synthetase (CARS) induces the transsulfuration pathway and inhibits ferroptosis induced by cystine deprivation
Alvarez SW, 2017, NATURE, V551, P639, DOI 10.1038/nature24637, DOI	2017	NFS1 undergoes positive selection in lung tumours and protects cells from ferroptosis
Sun XF, 2016, HEPATOLOGY, V63, P173, DOI 10.1002/hep.28251, DOI	2016	Activation of the p62‐Keap1‐NRF2 pathway protects against ferroptosis in hepatocellular carcinoma cells
Sun XF, 2016, HEPATOLOGY, V64, P488, DOI 10.1002/hep.28574, DOI	2016	Metallothionein‐1G facilitates sorafenib resistance through inhibition of ferroptosis
Yuan H, 2016, BIOCHEM BIOPH RES CO, V478, P838, DOI 10.1016/j.bbrc.2016.08.034, DOI	2016	CISD1 inhibits ferroptosis by protection against mitochondrial lipid peroxidation
Doll S, 2017, NAT CHEM BIOL, V13, P91, DOI 10.1038/nchembio.2239, 10.1038/NCHEMBIO.2239, DOI	2017	ACSL4 dictates ferroptosis sensitivity by shaping cellular lipid composition
Stockwell BR, 2017, CELL, V171, P273, DOI 10.1016/j.cell.2017.09.021, DOI	2017	Ferroptosis: A Regulated Cell Death Nexus Linking Metabolism, Redox Biology, and Disease
Hao SH, 2017, NEOPLASIA, V19, P1022, DOI 10.1016/j.neo.2017.10.005, DOI	2017	Cysteine Dioxygenase 1 Mediates Erastin-Induced Ferroptosis in Human Gastric Cancer Cells
Xie Y, 2016, CELL DEATH DIFFER, V23, P369, DOI 10.1038/cdd.2015.158, DOI	2016	Ferroptosis: process and function
Fan Z, 2017, ONCOGENESIS, V6, P0, DOI 10.1038/oncsis.2017.65, DOI	2017	Nrf2-Keap1 pathway promotes cell proliferation and diminishes ferroptosis
Unknown -, 2020, CA CANCER J CLIN, V70, P313	2020
Mao C, 2018, CANCER RES, V78, P3484, DOI 10.1158/0008-5472.CAN-17-3454, DOI	2018	A G3BP1-Interacting lncRNA Promotes Ferroptosis and Apoptosis in Cancer via Nuclear Sequestration of p53
Wang M, 2019, CELL DEATH DIFFER, V26, P2329, DOI 10.1038/s41418-019-0304-y, DOI	2019	Long noncoding RNA LINC00336 inhibits ferroptosis in lung cancer by functioning as a competing endogenous RNA
Viswanathan VS, 2017, NATURE, V547, P453, DOI 10.1038/nature23007, DOI	2017	Dependency of a therapy-resistant state of cancer cells on a lipid peroxidase pathway
Wu YQ, 2020, MOL CANCER, V19, P0, DOI 10.1186/s12943-020-01157-x, DOI	2020	The epigenetic regulators and metabolic changes in ferroptosis-associated cancer progression
Zhou N, 2020, DATABASE-OXFORD, V0, P0, DOI 10.1093/database/baaa021, DOI	2020	FerrDb: a manually curated resource for regulators and markers of ferroptosis and ferroptosis-disease associations
Hangauer MJ, 2017, NATURE, V551, P247, DOI 10.1038/nature24297, DOI	2017	Drug-tolerant persister cancer cells are vulnerable to GPX4 inhibition
Jiang XT, 2021, J ONCOL, V2021, P0, DOI 10.1155/2021/6635526, DOI	2021	Construction and Validation of a Ferroptosis-Related Prognostic Model for Gastric Cancer
Mariathasan S, 2018, NATURE, V554, P544, DOI 10.1038/nature25501, DOI	2018	TGFβ attenuates tumour response to PD-L1 blockade by contributing to exclusion of T cells
Qi WC, 2019, SCI REP-UK, V9, P0, DOI 10.1038/s41598-019-52837-8, DOI	2019	LncRNA GABPB1-AS1 and GABPB1 regulate oxidative stress during erastin-induced ferroptosis in HepG2 hepatocellular carcinoma cells
Liu ZK, 2020, ISCIENCE, V23, P0, DOI 10.1016/j.isci.2020.101302, DOI	2020	Systematic Analysis of the Aberrances and Functional Implications of Ferroptosis in Cancer
Guo JP, 2018, CANCER RES TREAT, V50, P445, DOI 10.4143/crt.2016.572, DOI	2018	Ferroptosis: A Novel Anti-tumor Action for Cisplatin
Ouyang SM, 2022, REDOX BIOL, V52, P0, DOI 10.1016/j.redox.2022.102317, DOI	2022	Inhibition of STAT3-ferroptosis negative regulatory axis suppresses tumor growth and alleviates chemoresistance in gastric cancer
