# Supplementary material for: Global research landscape of ferroptosis in gastric cancer: a multidisciplinary bibliometric analysis based on multiple databases (2017-2025)
Source: Front Immunol. 2026 Jan 16;16:1726253. doi: 10.3389/fimmu.2025.1726253 (PMC12855500; doi:10.3389/fimmu.2025.1726253)
Supplement: Supplementary file 7 [file Table5.xlsx]

## Sheet: Supplementary Material 3
label	cluster	weight<Occurrences>
apoptosis	1	56
proliferation	1	38
autophagy	1	36
oxidative stress	1	31
metabolism	1	29
gpx4	1	27
inhibition	1	19
chemotherapy	1	15
nrf2	1	14
glutathione	1	10
cancer cells	1	7
inhibitor	1	7
ovarian-cancer	1	7
curcumin	1	6
mitochondria	1	5
sensitivity	1	5
target	1	5
therapeutic target	1	5
cisd2	1	4
cisplatin resistance	1	4
degradation	1	4
in-vivo	1	4
induction	1	4
mediated apoptosis	1	4
mitochondrial dysfunction	1	4
atf3	1	3
chac1	1	3
esophageal cancer	1	3
fatty-acid oxidation	1	3
homeostasis	1	3
iron homeostasis	1	3
ncoa4	1	3
neet proteins	1	3
nox4	1	3
oxidative damage	1	3
peritoneal metastasis	1	3
phase-ii	1	3
photothermal therapy	1	3
prognostic value	1	3
prostate-cancer	1	3
proteomics	1	3
tumorigenesis	1	3
up-regulation	1	3
activation	2	35
pathway	2	32
death	2	31
progression	2	28
lncrna	2	23
metastasis	2	19
invasion	2	18
promotes	2	17
migration	2	16
emt	2	15
cell-proliferation	2	14
form	2	14
cisplatin	2	12
prognostic model	2	9
protects	2	9
erastin	2	7
immune	2	7
p53	2	7
biology	2	6
exosome	2	6
noncoding rnas	2	6
methylation	2	5
receptor	2	5
breast	2	4
cancer-associated fibroblasts	2	4
fatty-acids	2	4
hypoxia	2	4
injury	2	4
propofol	2	4
slc7a11	2	4
statistics	2	4
ubiquitination	2	4
apatinib	2	3
chemoresistance	2	3
hallmarks	2	3
hif-1 alpha	2	3
immune escape	2	3
kinase	2	3
lung	2	3
phosphorylation	2	3
growth	3	26
ros	3	23
lipid peroxidation	3	22
colorectal cancer	3	21
iron	3	20
breast-cancer	3	19
hepatocellular carcinoma	3	19
erastin-induced ferroptosis	3	14
signaling pathway	3	14
circrna	3	10
lung-cancer	3	10
in-vitro	3	9
nanoparticles	3	9
suppression	3	9
down-regulation	3	7
inhibits ferroptosis	3	7
nf-kappa-b	3	7
poor-prognosis	3	7
promotes ferroptosis	3	7
protein	3	7
gastric-cancer cells	3	6
stem-cells	3	6
dna-damage	3	4
helicobacter-pylori	3	4
inhibits proliferation	3	4
microenvironment	3	4
molecular-mechanisms	3	4
acid	3	3
combination therapy	3	3
damage	3	3
hepatocellular-carcinoma cells	3	3
polyphyllin i	3	3
reactive oxygen	3	3
regulates ferroptosis	3	3
squamous-cell carcinoma	3	3
transferrin receptor	3	3
tumor-suppressor	3	3
cell	4	65
expression	4	47
resistance	4	32
prognosis	4	30
tumor microenvironment	4	21
identification	4	18
immunotherapy	4	17
therapy	4	16
gene	4	13
biomarker	4	12
immune infiltration	4	9
immune microenvironment	4	8
blockade	4	7
inflammation	4	7
cuproptosis	4	6
survival	4	6
microsatellite instability	4	5
signature	4	5
subtypes	4	5
discovery	4	4
drug sensitivity	4	4
package	4	4
risk	4	4
stress	4	4
chronic atrophic gastritis	4	3
copper	4	3
osteosarcoma	4	3
responses	4	3
risk model	4	3
risk score	4	3
roles	4	3
tcga	4	3
mechanism	5	45
drug resistance	5	12
axis	5	9
epidemiology	5	9
lipid metabolism	5	7
pyroptosis	5	7
necroptosis	5	6
rna	5	6
stemness	5	6
peroxidation	5	5
bioinformatics	5	4
gene-expression	5	4
immunity	5	4
targeted therapy	5	4
traditional chinese medicine	5	4
acsl4	5	3
cancer therapy	5	3
classification	5	3
diagnosis	5	3
differentiation	5	3
dna-binding	5	3
drug	5	3
network pharmacology	5	3
overexpression	5	3
pan-cancer	5	3
pancreatic-cancer	5	3
prognostic biomarker	5	3
scd1	5	3
stomach	5	3
transcription	5	3
